# Supplementary material for: Assessment of Artificial MiRNA Architectures for Higher Knockdown Efficiencies without the Undesired Effects in Mice
Source: PLoS One. 2015 Aug 18;10(8):e0135919. doi: 10.1371/journal.pone.0135919 (PMC4540464; doi:10.1371/journal.pone.0135919)
Supplement: S1 Table — (XLSX) [file pone.0135919.s008.xlsx]

## Sheet: S1
S1 Table. Oligos used in the present study.
Name	Nucleotide sequence 5'-3'
M070	AACGACAGGAGCACGATCATG
M124	CGTAAGTTATGTAACGCGGAACTC
M212	CTCCTGGGCAACGTGCTGGT
M244	AAGAAGACAGGGCCAGGTTT
M245	ATGGTCCTGCTGGAGTTCGT
M273	TCAGTAAGGGAGCTGCAGTGG
M274	CGATGGAAAATACTCCGAGGC
M381 (eGFP123_top)	TGCTGATGAACTTCAGGGTCAGCTTGGTTTTGGCCACTGACTGACCAAGCTGACTGAAGTTCAT
M382 (eGFP123_bottom)	CCTGATGAACTTCAGTCAGCTTGGTCAGTCAGTGGCCAAAACCAAGCTGACCCTGAAGTTCATC
M383 (eGFP419_top)	TGCTGTGTAGTTGTACTCCAGCTTGTGTTTTGGCCACTGACTGACACAAGCTGGTACAACTACA
M384 (eGFP419_bottom)	CCTGTGTAGTTGTACCAGCTTGTGTCAGTCAGTGGCCAAAACACAAGCTGGAGTACAACTACAC
M411	GGAATTCTAGTGAGTCGACCAGTGGATC
M412	GGAATTCTGGGTCTAGATATCTCGAGTGC
M632	GCAGATAAGGGAAATAGCCACAG
M701	TTTGTGAAATTTGTGATGCTATTGC
M838	AGAGCTCGGCCCTTACGGCCTTAATTAAGGACAAACCACAACTAGAATGC
EGFP214f	GCAGTGCTTCAGCCGCTAC
EGFP309r	AAGAAGATGGTGCGCTCCTG
β-Actin-S	CCAACCGTGAAAAGATGACC
β-Actin-AS	TCATGAGGTAGTCTGTCAGG
