# Supplementary material for: Assessment of Artificial MiRNA Architectures for Higher Knockdown Efficiencies without the Undesired Effects in Mice
Source: PLoS One. 2015 Aug 18;10(8):e0135919. doi: 10.1371/journal.pone.0135919 (PMC4540464; doi:10.1371/journal.pone.0135919)
Supplement: S2 Table — (XLSX) [file pone.0135919.s009.xlsx]

## Sheet: S2
S2 Table. Vectors used in the present study.
No.	Vector name		Components (Expression cassettes)＊
	Name described in this work	Official name (size : bp)
1	pKD-G1	pARA (6836)	CAG - tdTomato - (miR-eGFP123) - pA
2	pKD-G2	pARB (6836)	CAG - tdTomato - (miR-eGFP419) - pA
3	pKD-G3	pARC (4970)	CAG - (miR-eGFP123) - pA
4	pKD-G4	pARD (4970)	CAG - (miR-eGFP419） - pA
5	pKD-G5	pATG (6974)	CAG - tdTomato - (miR-eGFP123) - (miR-eGFP419) - pA
6	pKD-G6	pATH (6974)	CAG - tdTomato - (miR-eGFP419) - (miR-eGFP123) - pA
7	pKD-G7	pATI (5108)	CAG - (miR-eGFP123) - (miR-eGFP419) - pA
8	pKD-G8	pATJ (5108)	CAG - (miR-eGFP419) - (miR-eGFP123) - pA
9	pKD-G9	pATK (7828)	CAG - tdTomato - [(miR-eGFP123) - (miR-eGFP419)] - pA
10	pKD-G10	pATL (7828)	CAG - tdTomato - [(miR-eGFP419) - (miR-eGFP123)] - pA
11	pKD-G11	pATM (7830)	CAG - [(miR-eGFP123) - (miR-eGFP419)] - tdTomato - pA
12	pKD-G12	pATN (7830)	CAG - [(miR-eGFP419) - (miR-eGFP123)] - tdTomato - pA
13	pKD-G13	pAVG (5121)	CAG - [(miR-eGFP123) - (miR-eGFP419)] - pA
14	pPBKD-G1	pP067 (7583)	PB3'TR - CAG - rox - tdTomato - rox - (miR-eGFP123) - (miR-eGFP419) - pA - PB5'TR
15	pPBKD-G2	pP110 (6940)	PB3'TR - CAG - rox - neo - rox - (miR-eGFP123) - (miR-eGFP419) - pA - PB5'TR
16	pPBKD-G3	pP112 (6950)	PB3'TR - CAG - [(miR-eGFP123) - (miR-eGFP419)] - rox - neo - rox - pA - PB5'TR
17	pT-1	pAQI (6594)	CAG - tdTomato - pA
18	pT-2	pART (7498)	CAG - tdTomato - (intron) - pA
19	pDre	pAYP (5861)	CAG - Dre - pA
20	pCAG	pCAGGS (4790)	CAG - pA
21	pG	pCE29 (5730)	CAG - eGFP - pA
22	pL	pCAGGS-lacZ-1 (N .D)	CAG - lacZ -pA
23	pPBN	PB [neo] (5459)	PB3'TR - loxP - PGK - neo - pA - loxP - PB5'TR
24	pPBase	PBase (6594)	CAG - mPB - pA
25	pAWV	pAWV (11299)	lox2272 - CAG - tdTomato - (miR-eGFP123) - (miR-eGFP419) - pA - pA - FLPe - CAG - JTZ17
26	pAWK	pAWK (9822)	lox2272 - CAG - (miR-eGFP123) - (miR-eGFP419) - pA - pA - FLPe - CAG - JTZ17
＊amiRNA embeded in intron is indicated with [bracket].
