# Supplementary material for: Assessment of Artificial MiRNA Architectures for Higher Knockdown Efficiencies without the Undesired Effects in Mice
Source: PLoS One. 2015 Aug 18;10(8):e0135919. doi: 10.1371/journal.pone.0135919 (PMC4540464; doi:10.1371/journal.pone.0135919)
Supplement: S3 Table — (XLSX) [file pone.0135919.s010.xlsx]

## Sheet: S3
S3 Table. Knockdown mice (amiRNA expression mice) used in this study.
Name described in this work	Allele name	Marker gene in miRNA exprssion cassette	Note
AWVΔex	Gt(ROSA)26Sor<tm9.1(CAG-tdTomato/RNAi:EGFP)Maoh>	+ (tdTomato)	three lines are available (line1, 2, 3)
AWVΔex/eGFP	Gt(ROSA)26Sor<tm9.1(CAG-tdTomato/RNAi:EGFP)Maoh>/ Gt(ROSA)26Sor<tm2.1(CAG-EGFP)Maoh>	+ (tdTomato)	double Tg, three lines were used (line1, 2, 3)
AWKex	Gt(ROSA)26Sor<tm11(CAG-RNAi:EGFP)Maoh>	-	contains extra sequence
AWKex/Δex/FLPe	Gt(ROSA)26Sor<tm11(CAG-RNAi:EGFP)Maoh> or Gt(ROSA)26Sor<tm11.1(CAG-RNAi:EGFP)Maoh>/ Tg(CAG-FLPe)37Ito	-	double Tg, mosaic as for extra sequence, growth retardation, cataract
AWKΔex/FLPe	Gt(ROSA)26Sor<tm11.1(CAG-RNAi:EGFP)Maoh>/ Tg(CAG-FLPe)37Ito	-	double Tg, without extra sequence, lethal just after birth
The AWVΔex and AWKex mice are available to the scientific community through the Experimental Animal Division of RIKEN BRC (http://mus.brc.riken.jp/en/).
